# Supplementary material for: Large and small financial incentives may motivate COVID-19 vaccination: A randomized, controlled survey experiment
Source: PLoS One. 2023 Mar 17;18(3):e0282518. doi: 10.1371/journal.pone.0282518 (PMC10022800; doi:10.1371/journal.pone.0282518)
Supplement: S1 Data — (XLSX) [file pone.0282518.s003.xlsx]

## Sheet: survey data
arm	outcome:want to vaccinate	age	raceeth	gender	education	income	financialsituation
3	1	37	1	1	4	Above average	3
1	1	24	1	0	4	Average	5
2	1	29	1	1	3	Below Average	2
1	1	19	1	0	3	Below Average	3
4	1	20	1	0	3	Average	4
2	1	24	1	1	3	Below Average	4
2	1	30	1	1	1	Far below average	5
1	1	19	1	1	2	Far below average	3
3	1	37	1	1	4	Above average	2
4	1	23	1	1	4	Average	2
1	1	23	1	0	3	Far below average	2
1	0	29	1	1	4	Below Average	5
3	0	35	1	1	2	Average	1
2	1	28	1	0	3	Below Average	5
4	0	19	1	0	3	Average	3
4	1	29	1	1	4	Above average	2
1	1	36	1	1	4	Above average	4
1	1	23	1	1	3	Average	1
2	1	24	1	0	3	Below Average	4
2	1	36	1	1	4	Average	2
1	1	20	1	0	2	Average	2
3	0	33	1	0	3	Below Average	2
3	1	47	1	1	4	Above average	3
4	1	21	1	1	4	Below Average	3
3	1	22	1	0	4	Below Average	4
4	1	48	1	0	3	Average	3
2	1	26	1	1	3	Above average	2
3	1	23	1	0	3	Below Average	4
4	1	26	1	1	3	Average	3
4	1	20	1	1	4	Far below average	4
1	1	27	1	0	4	Above average	3
2	1	41	1	1	3	Average	4
2	1	45	1	1	3	Average	3
1	0	37	1	0	4	Below Average	5
1	1	26	1	1	3	Far below average	5
4	0	24	1	0	4	Above average	1
3	1	43	1	0	3	Below Average	4
3	1	43	1	1	4	Average	1
4	1	28	1	0	4	Below Average	3
2	1	31	1	1	4	Average	3
1	1	21	1	1	1	Far below average	5
1	0	33	1	1	4	Average	3
3	1	27	1	1	4	Average	3
2	1	31	1	1	4	Below Average	2
3	0	38	1	0	2	Average	1
3	1	31	1	0	4	Average	4
2	1	23	1	1	4	Above average	2
4	1	24	1	1	2	Average	4
1	1	40	1	1	4	Above average	1
1	1	32	1	1	3	Above average	3
4	1	21	1	0	4	Below Average	5
2	0	27	1	0	3	Below Average	4
3	1	25	1	0	3	Below Average	4
3	1	22	1	1	3	Far below average	2
2	0	32	1	1	4	Average	1
3	0	29	1	0	2	Below Average	1
2	1	22	1	0	3	Below Average	5
1	1	25	1	1	2	Below Average	2
4	1	29	1	0	2	Below Average	4
2	1	32	1	1	2	Average	1
1	1	25	1	1	4	Average	1
4	1	21	1	0	3	Average	4
4	1	38	1	1	2	Average	2
3	1	23	1	1	4	Average	2
1	0	23	1	0	4	Below Average	3
2	1	20	1	1	3	Below Average	3
4	0	25	1	0	4	Far below average	2
3	1	57	1	1	4	Above average	1
2	1	23	1	0	4	Below Average	2
4	0	40	1	1	4	Average	3
3	1	30	1	0	4	Below Average	4
1	1	22	1	1	2	Far above average	2
4	1	27	1	1	4	Average	2
1	1	28	1	1	4	Below Average	4
3	0	63	1	1	3	Average	1
4	1	18	1	0	1	Above average	1
2	1	21	1	0	3	Average	3
3	1	34	1	1	4	Above average	1
2	1	49	1	1	4	Average	3
1	1	41	1	1	3	Average	4
3	0	27	1	1	4	Average	2
2	1	23	1	0	3	Far below average	4
4	1	23	1	1	3	Average	2
1	0	43	1	1	4	Above average	3
2	1	30	1	1	3	Average	2
3	1	21	1	1	3	Average	3
1	1	21	1	1	3	Below Average	2
4	1	31	1	1	4	Above average	1
1	1	25	1	1	4	Above average	1
3	1	22	1	0	4	Far below average	5
2	1	26	1	0	4	Average	1
1	1	37	1	1	4	Average	2
4	1	19	1	1	3	Far below average	3
4	1	24	1	0	4	Below Average	3
1	1	27	1	0	4	Below Average	4
2	0	20	1	1	3	Average	3
3	1	19	1	1	2	Below Average	3
2	0	36	1	1	3	Average	3
4	1	25	1	0	4	Above average	2
3	1	46	1	1	3	Below Average	4
2	1	45	1	1	4	Above average	3
4	1	26	1	0	4	Average	2
1	0	31	1	0	3	Above average	2
4	1	32	1	1	4	Far below average	4
3	1	18	1	0	3	Below Average	3
2	1	24	1	0	4	Below Average	2
1	0	20	1	1	3	Average	5
4	1	29	1	1	4	Below Average	3
1	1	30	1	1	4	Far above average	1
3	1	52	1	1	4	Above average	1
2	1	21	1	1	3	Below Average	3
3	1	25	1	0	1	Average	4
2	1	23	1	0	4	Above average	1
4	1	26	1	1	3	Average	3
4	1	25	1	1	4	Average	2
2	1	30	1	1	3	Below Average	3
1	1	26	1	1	4	Average	1
1	0	30	1	1	2	Below Average	4
2	1	26	1	1	4	Average	3
1	1	23	1	1	3	Average	3
3	1	31	1	1	4	Average	3
3	1	38	1	1	4	Average	2
4	1	21	1	0	3	Below Average	5
1	0	23	1	1	3	Average	4
2	1	32	1	1	3	Below Average	4
1	0	34	1	0	4	Below Average	4
4	1	18	1	1	2	Average	2
3	1	22	1	1	4	Below Average	3
4	1	31	1	1	1	Far below average	4
1	1	35	1	1	4	Average	2
1	0	22	1	1	2	Average	1
3	1	20	1	0	4	Below Average	2
2	1	23	1	1	3	Average	2
3	1	24	1	1	4	Average	1
4	1	41	1	0	4	Above average	3
2	1	25	1	1	4	Average	3
1	1	20	1	1	2	Below Average	2
2	1	23	1	1	4	Below Average	3
3	1	20	1	0	2	Below Average	4
4	1	24	1	1	3	Average	4
4	1	22	1	1	3	Far below average	5
2	1	29	1	0	3	Below Average	5
3	1	26	1	1	3	Average	1
4	0	26	1	0	3	Far below average	4
1	1	36	1	1	4	Below Average	3
2	0	19	1	1	2	Below Average	3
3	1	28	1	1	4	Above average	3
4	1	26	1	0	4	Far below average	4
1	1	20	1	1	2	Average	1
3	0	27	1	0	3	Below Average	2
3	1	31	1	1	4	Average	3
2	1	26	1	0	4	Average	4
1	1	35	1	1	4	Above average	2
4	1	32	1	1	4	Average	2
2	1	26	1	0	4	Far below average	2
1	1	26	1	0	3	Below Average	4
2	1	30	1	1	2	Average	3
3	1	63	1	0	3	Far below average	3
4	1	32	1	1	4	Average	3
1	1	33	1	0	3	Far below average	5
3	1	37	1	1	3	Far below average	5
2	1	24	1	1	3	Below Average	3
4	1	25	1	0	4	Average	2
2	1	66	1	1	4	Far above average	1
1	1	27	1	0	4	Average	4
4	1	26	1	0	4	Far below average	1
3	1	32	1	1	4	Above average	1
4	1	28	1	1	4	Average	3
1	1	32	1	1	4	Below Average	4
2	1	23	1	0	1	Far below average	4
3	1	22	1	1	4	Average	2
2	1	23	1	1	3	Far below average	2
1	1	25	1	0	4	Far below average	2
3	1	24	1	1	3	Average	3
4	1	19	1	1	3	Average	2
4	1	45	1	1	4	Average	4
1	1	19	1	1	2	Below Average	2
2	0	32	1	1	4	Average	3
3	1	18	1	0	3	Average	3
4	0	20	1	0	3	Average	3
2	1	28	1	1	3	Far below average	2
1	1	20	1	0	3	Far below average	5
3	1	23	1	0	4	Far below average	3
4	0	20	1	1	4	Far below average	2
2	1	22	1	0	4	Average	1
4	1	19	1	1	3	Average	2
2	1	19	1	1	2	Below Average	2
3	1	20	1	1	2	Below Average	3
2	0	43	1	0	4	Below Average	3
1	0	54	1	1	4	Average	2
4	1	67	1	1	4	Below Average	3
1	0	28	1	0	4	Average	2
2	1	25	1	0	4	Far below average	5
4	1	21	1	0	3	Average	2
3	1	21	1	1	4	Far below average	5
2	1	20	1	1	2	Far below average	3
3	1	22	1	0	3	Far below average	3
4	1	23	1	1	3	Below Average	2
1	1	35	1	1	4	Above average	2
4	0	25	1	0	2	Far below average	3
3	1	24	1	1	3	Below Average	4
2	1	18	1	1	3	Below Average	3
1	1	26	1	0	4	Average	4
4	0	38	1	1	4	Average	3
3	1	23	1	1	3	Far below average	5
4	1	21	1	0	2	Below Average	3
2	1	51	1	1	4	Above average	1
2	1	25	1	1	3	Below Average	4
1	1	19	1	0	3	Above average	1
3	1	30	1	0	4	Average	2
4	1	28	1	0	4	Below Average	2
2	1	45	1	0	4	Above average	4
3	0	70	1	0	4	Average	2
1	1	32	1	1	4	Below Average	3
2	1	36	1	1	3	Above average	2
3	1	20	1	1	3	Average	2
1	1	26	1	1	4	Far below average	3
4	1	21	1	1	4	Below Average	3
2	1	25	1	1	3	Far below average	4
4	1	32	1	1	2	Average	3
1	0	19	1	1	3	Below Average	2
3	1	20	1	1	2	Far below average	1
2	1	42	1	1	4	Above average	3
3	1	20	1	0	3	Below Average	4
4	1	41	1	0	4	Above average	1
1	0	25	1	0	4	Below Average	4
3	1	44	1	0	4	Above average	3
2	1	21	1	0	4	Below Average	2
1	1	19	1	0	3	Above average	1
4	1	34	1	1	2	Below Average	5
1	1	19	1	0	3	Below Average	4
2	1	25	1	0	4	Below Average	3
3	1	18	1	1	2	Far below average	3
1	1	36	1	1	4	Average	2
3	1	24	1	1	4	Average	2
4	0	35	1	0	4	Average	3
2	1	20	1	0	3	Below Average	5
1	0	23	1	1	4	Below Average	2
2	0	67	1	0	4	Average	2
4	1	26	1	1	3	Below Average	3
3	1	31	1	1	4	Average	3
4	0	27	1	0	4	Below Average	3
2	1	40	1	0	3	Far below average	5
1	1	21	1	1	1	Below Average	4
3	1	27	1	1	4	Average	2
1	1	33	1	1	3	Average	2
2	1	31	1	1	4	Average	3
3	1	23	1	1	4	Average	3
4	1	18	1	1	2	Average	3
1	1	19	1	0	3	Average	2
4	1	31	1	1	4	Above average	3
2	1	43	1	0	3	Average	3
3	1	64	1	1	4	Average	1
1	0	24	1	1	2	Above average	2
4	1	21	1	0	3	Average	2
2	1	22	1	1	4	Above average	1
2	1	19	1	1	2	Average	3
4	1	44	1	1	4	Above average	3
1	0	22	1	0	2	Average	1
3	1	18	1	0	2	Average	4
4	1	27	1	1	3	Average	3
2	1	26	1	0	4	Far below average	5
3	1	51	1	0	4	Above average	2
1	0	19	1	1	2	Far below average	3
4	1	20	1	0	2	Far below average	2
2	1	20	1	0	3	Below Average	2
1	1	31	1	0	4	Below Average	2
3	1	26	1	1	3	Below Average	2
1	0	34	1	1	2	Below Average	3
3	1	36	1	1	4	Average	2
2	0	22	1	0	4	Average	2
2	0	19	1	1	3	Above average	2
1	1	37	1	0	3	Average	3
4	1	27	1	0	4	Average	2
4	1	37	1	0	4	Average	2
3	0	30	1	0	3	Average	2
1	1	22	1	1	4	Average	3
2	1	23	1	0	4	Average	4
1	0	27	1	0	4	Below Average	4
4	1	32	1	1	4	Average	2
3	0	24	1	0	4	Average	3
2	1	42	1	1	3	Below Average	3
4	1	18	1	0	3	Below Average	3
3	1	19	1	0	3	Far below average	4
2	1	19	1	0	3	Below Average	4
1	1	30	1	0	4	Average	3
2	1	20	1	1	3	Below Average	1
4	0	34	1	0	4	Average	1
1	1	26	1	0	4	Below Average	2
3	1	34	1	0	3	Below Average	2
3	0	35	1	1	4	Average	2
2	1	31	1	0	4	Average	4
1	1	48	1	1	3	Below Average	3
4	0	36	1	1	3	Far below average	5
4	1	21	1	1	2	Average	3
2	1	21	1	1	3	Below Average	2
1	1	32	1	0	4	Below Average	3
3	1	25	1	1	3	Average	3
3	1	19	1	0	2	Average	3
2	1	20	1	0	2	Below Average	3
1	0	38	1	1	3	Far below average	5
4	1	26	1	1	4	Average	2
2	1	22	1	0	3	Far below average	5
3	1	18	1	1	3	Below Average	5
1	0	32	1	1	3	Average	2
4	1	27	1	0	4	Below Average	5
2	1	31	1	0	4	Average	2
1	1	27	1	1	3	Below Average	4
4	0	29	1	1	3	Average	2
3	1	32	1	1	4	Below Average	2
4	1	51	1	0	4	Below Average	5
2	1	19	1	0	3	Below Average	3
1	1	20	1	1	3	Average	1
1	0	57	1	1	3	Above average	3
2	1	20	1	1	3	Far below average	5
3	1	29	1	0	3	Average	5
4	1	28	1	1	4	Below Average	4
2	1	22	1	0	3	Average	2
2	1	19	1	0	3	Far below average	2
4	1	32	1	1	4	Average	3
1	0	35	1	1	4	Below Average	3
3	1	23	1	0	3	Below Average	4
4	0	28	1	0	3	Far below average	2
2	1	21	1	1	3	Below Average	4
3	1	34	1	1	1	Far below average	2
3	1	26	1	0	3	Average	2
2	1	30	1	1	3	Average	3
4	0	18	1	1	3	Below Average	3
1	1	26	1	0	3	Average	3
3	1	33	1	1	2	Far below average	4
2	1	28	1	1	3	Average	4
4	1	34	1	1	4	Average	2
1	1	44	1	1	4	Average	3
1	0	31	1	1	4	Average	2
4	1	30	1	1	3	Far below average	5
3	1	19	1	0	3	Above average	2
2	1	26	1	0	4	Average	2
1	0	29	1	1	1	Far below average	2
3	1	22	1	1	3	Below Average	2
4	1	29	1	1	3	Average	3
2	0	21	1	1	3	Average	2
4	1	20	1	1	3	Above average	2
3	1	52	1	0	2	Below Average	4
1	1	48	1	0	4	Average	5
2	1	35	1	0	4	Above average	1
4	0	34	1	0	3	Above average	3
1	1	21	1	1	3	Average	3
3	0	27	1	1	3	Below Average	4
2	1	19	1	1	2	Average	2
3	1	25	1	1	4	Average	2
1	1	23	1	0	4	Average	4
4	1	35	1	0	4	Average	3
2	1	28	1	0	4	Average	4
2	1	19	1	1	3	Far below average	2
4	0	24	1	0	4	Average	2
3	1	22	1	0	3	Average	2
1	1	21	1	1	3	Average	1
2	1	29	1	1	2	Average	3
3	1	51	1	0	4	Above average	2
1	0	30	1	1	4	Average	4
2	1	23	1	1	2	Below Average	4
4	1	30	1	0	4	Average	2
3	0	19	1	1	2	Below Average	2
4	1	29	1	0	2	Below Average	5
3	0	46	1	0	3	Below Average	2
1	1	28	1	0	4	Average	3
2	1	52	1	0	3	Average	1
3	0	48	1	0	4	Average	2
2	1	18	1	1	3	Average	3
4	1	26	1	1	4	Average	3
1	0	34	1	1	3	Average	3
3	1	37	1	1	4	Above average	3
1	1	24	1	0	4	Average	5
2	1	29	1	1	3	Below Average	2
1	1	19	1	0	3	Below Average	3
4	1	20	1	0	3	Average	4
2	1	24	1	1	3	Below Average	4
2	1	30	1	1	1	Far below average	5
1	1	19	1	1	2	Far below average	3
3	1	37	1	1	4	Above average	2
4	1	23	1	1	4	Average	2
1	1	23	1	0	3	Far below average	2
1	0	29	1	1	4	Below Average	5
3	0	35	1	1	2	Average	1
2	1	28	1	0	3	Below Average	5
4	0	19	1	0	3	Average	3
4	1	29	1	1	4	Above average	2
1	1	36	1	1	4	Above average	4
1	1	23	1	1	3	Average	1
2	1	24	1	0	3	Below Average	4
2	1	36	1	1	4	Average	2
1	1	20	1	0	2	Average	2
3	0	33	1	0	3	Below Average	2
3	1	47	1	1	4	Above average	3
4	1	21	1	1	4	Below Average	3
3	1	22	1	0	4	Below Average	4
4	1	48	1	0	3	Average	3
2	1	26	1	1	3	Above average	2
3	1	23	1	0	3	Below Average	4
4	1	26	1	1	3	Average	3
4	1	20	1	1	4	Far below average	4
1	1	27	1	0	4	Above average	3
2	1	41	1	1	3	Average	4
2	1	45	1	1	3	Average	3
1	0	37	1	0	4	Below Average	5
1	1	26	1	1	3	Far below average	5
4	0	24	1	0	4	Above average	1
3	1	43	1	0	3	Below Average	4
3	1	43	1	1	4	Average	1
4	1	28	1	0	4	Below Average	3
2	1	31	1	1	4	Average	3
1	1	21	1	1	1	Far below average	5
1	0	33	1	1	4	Average	3
3	1	27	1	1	4	Average	3
2	1	31	1	1	4	Below Average	2
3	0	38	1	0	2	Average	1
3	1	31	1	0	4	Average	4
2	1	23	1	1	4	Above average	2
4	1	24	1	1	2	Average	4
1	1	40	1	1	4	Above average	1
1	1	32	1	1	3	Above average	3
4	1	21	1	0	4	Below Average	5
2	0	27	1	0	3	Below Average	4
3	1	25	1	0	3	Below Average	4
3	1	22	1	1	3	Far below average	2
2	0	32	1	1	4	Average	1
3	0	29	1	0	2	Below Average	1
2	1	22	1	0	3	Below Average	5
1	1	25	1	1	2	Below Average	2
4	1	29	1	0	2	Below Average	4
2	1	32	1	1	2	Average	1
1	1	25	1	1	4	Average	1
4	1	21	1	0	3	Average	4
4	1	38	1	1	2	Average	2
3	1	23	1	1	4	Average	2
1	0	23	1	0	4	Below Average	3
2	1	20	1	1	3	Below Average	3
4	0	25	1	0	4	Far below average	2
3	1	57	1	1	4	Above average	1
2	1	23	1	0	4	Below Average	2
4	0	40	1	1	4	Average	3
3	1	30	1	0	4	Below Average	4
1	1	22	1	1	2	Far above average	2
4	1	27	1	1	4	Average	2
1	1	28	1	1	4	Below Average	4
3	0	63	1	1	3	Average	1
4	1	18	1	0	1	Above average	1
2	1	21	1	0	3	Average	3
3	1	34	1	1	4	Above average	1
2	1	49	1	1	4	Average	3
1	1	41	1	1	3	Average	4
3	0	27	1	1	4	Average	2
2	1	23	1	0	3	Far below average	4
4	1	23	1	1	3	Average	2
1	0	43	1	1	4	Above average	3
2	1	30	1	1	3	Average	2
3	1	21	1	1	3	Average	3
1	1	21	1	1	3	Below Average	2
4	1	31	1	1	4	Above average	1
1	1	25	1	1	4	Above average	1
3	1	22	1	0	4	Far below average	5
2	1	26	1	0	4	Average	1
1	1	37	1	1	4	Average	2
4	1	19	1	1	3	Far below average	3
4	1	24	1	0	4	Below Average	3
1	1	27	1	0	4	Below Average	4
2	0	20	1	1	3	Average	3
3	1	19	1	1	2	Below Average	3
2	0	36	1	1	3	Average	3
4	1	25	1	0	4	Above average	2
3	1	46	1	1	3	Below Average	4
2	1	45	1	1	4	Above average	3
4	1	26	1	0	4	Average	2
1	0	31	1	0	3	Above average	2
4	1	32	1	1	4	Far below average	4
3	1	18	1	0	3	Below Average	3
2	1	24	1	0	4	Below Average	2
1	0	20	1	1	3	Average	5
4	1	29	1	1	4	Below Average	3
1	1	30	1	1	4	Far above average	1
3	1	52	1	1	4	Above average	1
2	1	21	1	1	3	Below Average	3
3	1	25	1	0	1	Average	4
2	1	23	1	0	4	Above average	1
4	1	26	1	1	3	Average	3
4	1	25	1	1	4	Average	2
2	1	30	1	1	3	Below Average	3
1	1	26	1	1	4	Average	1
1	0	30	1	1	2	Below Average	4
2	1	26	1	1	4	Average	3
1	1	23	1	1	3	Average	3
3	1	31	1	1	4	Average	3
3	1	38	1	1	4	Average	2
4	1	21	1	0	3	Below Average	5
1	0	23	1	1	3	Average	4
2	1	32	1	1	3	Below Average	4
1	0	34	1	0	4	Below Average	4
4	1	18	1	1	2	Average	2
3	1	22	1	1	4	Below Average	3
4	1	31	1	1	1	Far below average	4
1	1	35	1	1	4	Average	2
1	0	22	1	1	2	Average	1
3	1	20	1	0	4	Below Average	2
2	1	23	1	1	3	Average	2
3	1	24	1	1	4	Average	1
4	1	41	1	0	4	Above average	3
2	1	25	1	1	4	Average	3
1	1	20	1	1	2	Below Average	2
2	1	23	1	1	4	Below Average	3
3	1	20	1	0	2	Below Average	4
4	1	24	1	1	3	Average	4
4	1	22	1	1	3	Far below average	5
2	1	29	1	0	3	Below Average	5
3	1	26	1	1	3	Average	1
4	0	26	1	0	3	Far below average	4
1	1	36	1	1	4	Below Average	3
2	0	19	1	1	2	Below Average	3
3	1	28	1	1	4	Above average	3
4	1	26	1	0	4	Far below average	4
1	1	20	1	1	2	Average	1
3	0	27	1	0	3	Below Average	2
3	1	31	1	1	4	Average	3
2	1	26	1	0	4	Average	4
1	1	35	1	1	4	Above average	2
4	1	32	1	1	4	Average	2
2	1	26	1	0	4	Far below average	2
1	1	26	1	0	3	Below Average	4
2	1	30	1	1	2	Average	3
3	1	63	1	0	3	Far below average	3
4	1	32	1	1	4	Average	3
1	1	33	1	0	3	Far below average	5
3	1	37	1	1	3	Far below average	5
2	1	24	1	1	3	Below Average	3
4	1	25	1	0	4	Average	2
2	1	66	1	1	4	Far above average	1
1	1	27	1	0	4	Average	4
4	1	26	1	0	4	Far below average	1
3	1	32	1	1	4	Above average	1
4	1	28	1	1	4	Average	3
1	1	32	1	1	4	Below Average	4
2	1	23	1	0	1	Far below average	4
3	1	22	1	1	4	Average	2
2	1	23	1	1	3	Far below average	2
1	1	25	1	0	4	Far below average	2
3	1	24	1	1	3	Average	3
4	1	19	1	1	3	Average	2
4	1	45	1	1	4	Average	4
1	1	19	1	1	2	Below Average	2
2	0	32	1	1	4	Average	3
3	1	18	1	0	3	Average	3
4	0	20	1	0	3	Average	3
2	1	28	1	1	3	Far below average	2
1	1	20	1	0	3	Far below average	5
3	1	23	1	0	4	Far below average	3
4	0	20	1	1	4	Far below average	2
2	1	22	1	0	4	Average	1
4	1	19	1	1	3	Average	2
2	1	19	1	1	2	Below Average	2
3	1	20	1	1	2	Below Average	3
2	0	43	1	0	4	Below Average	3
1	0	54	1	1	4	Average	2
4	1	67	1	1	4	Below Average	3
1	0	28	1	0	4	Average	2
2	1	25	1	0	4	Far below average	5
4	1	21	1	0	3	Average	2
3	1	21	1	1	4	Far below average	5
2	1	20	1	1	2	Far below average	3
3	1	22	1	0	3	Far below average	3
4	1	23	1	1	3	Below Average	2
1	1	35	1	1	4	Above average	2
4	0	25	1	0	2	Far below average	3
3	1	24	1	1	3	Below Average	4
2	1	18	1	1	3	Below Average	3
1	1	26	1	0	4	Average	4
4	0	38	1	1	4	Average	3
3	1	23	1	1	3	Far below average	5
4	1	21	1	0	2	Below Average	3
2	1	51	1	1	4	Above average	1
2	1	25	1	1	3	Below Average	4
1	1	19	1	0	3	Above average	1
3	1	30	1	0	4	Average	2
4	1	28	1	0	4	Below Average	2
2	1	45	1	0	4	Above average	4
3	0	70	1	0	4	Average	2
1	1	32	1	1	4	Below Average	3
2	1	36	1	1	3	Above average	2
3	1	20	1	1	3	Average	2
1	1	26	1	1	4	Far below average	3
4	1	21	1	1	4	Below Average	3
2	1	25	1	1	3	Far below average	4
4	1	32	1	1	2	Average	3
1	0	19	1	1	3	Below Average	2
3	1	20	1	1	2	Far below average	1
2	1	42	1	1	4	Above average	3
3	1	20	1	0	3	Below Average	4
4	1	41	1	0	4	Above average	1
1	0	25	1	0	4	Below Average	4
3	1	44	1	0	4	Above average	3
2	1	21	1	0	4	Below Average	2
1	1	19	1	0	3	Above average	1
4	1	34	1	1	2	Below Average	5
1	1	19	1	0	3	Below Average	4
2	1	25	1	0	4	Below Average	3
3	1	18	1	1	2	Far below average	3
1	1	36	1	1	4	Average	2
3	1	24	1	1	4	Average	2
4	0	35	1	0	4	Average	3
2	1	20	1	0	3	Below Average	5
1	0	23	1	1	4	Below Average	2
2	0	67	1	0	4	Average	2
4	1	26	1	1	3	Below Average	3
3	1	31	1	1	4	Average	3
4	0	27	1	0	4	Below Average	3
2	1	40	1	0	3	Far below average	5
1	1	21	1	1	1	Below Average	4
3	1	27	1	1	4	Average	2
1	1	33	1	1	3	Average	2
2	1	31	1	1	4	Average	3
3	1	23	1	1	4	Average	3
4	1	18	1	1	2	Average	3
1	1	19	1	0	3	Average	2
4	1	31	1	1	4	Above average	3
2	1	43	1	0	3	Average	3
3	1	64	1	1	4	Average	1
1	0	24	1	1	2	Above average	2
4	1	21	1	0	3	Average	2
2	1	22	1	1	4	Above average	1
2	1	19	1	1	2	Average	3
4	1	44	1	1	4	Above average	3
1	0	22	1	0	2	Average	1
3	1	18	1	0	2	Average	4
4	1	27	1	1	3	Average	3
2	1	26	1	0	4	Far below average	5
3	1	51	1	0	4	Above average	2
1	0	19	1	1	2	Far below average	3
4	1	20	1	0	2	Far below average	2
2	1	20	1	0	3	Below Average	2
1	1	31	1	0	4	Below Average	2
3	1	26	1	1	3	Below Average	2
1	0	34	1	1	2	Below Average	3
3	1	36	1	1	4	Average	2
2	0	22	1	0	4	Average	2
2	0	19	1	1	3	Above average	2
1	1	37	1	0	3	Average	3
4	1	27	1	0	4	Average	2
4	1	37	1	0	4	Average	2
3	0	30	1	0	3	Average	2
1	1	22	1	1	4	Average	3
2	1	23	1	0	4	Average	4
1	0	27	1	0	4	Below Average	4
4	1	32	1	1	4	Average	2
3	0	24	1	0	4	Average	3
2	1	42	1	1	3	Below Average	3
4	1	18	1	0	3	Below Average	3
3	1	19	1	0	3	Far below average	4
2	1	19	1	0	3	Below Average	4
1	1	30	1	0	4	Average	3
2	1	20	1	1	3	Below Average	1
4	0	34	1	0	4	Average	1
1	1	26	1	0	4	Below Average	2
3	1	34	1	0	3	Below Average	2
3	0	35	1	1	4	Average	2
2	1	31	1	0	4	Average	4
1	1	48	1	1	3	Below Average	3
4	0	36	1	1	3	Far below average	5
4	1	21	1	1	2	Average	3
2	1	21	1	1	3	Below Average	2
1	1	32	1	0	4	Below Average	3
3	1	25	1	1	3	Average	3
3	1	19	1	0	2	Average	3
2	1	20	1	0	2	Below Average	3
1	0	38	1	1	3	Far below average	5
4	1	26	1	1	4	Average	2
2	1	22	1	0	3	Far below average	5
3	1	18	1	1	3	Below Average	5
1	0	32	1	1	3	Average	2
4	1	27	1	0	4	Below Average	5
2	1	31	1	0	4	Average	2
1	1	27	1	1	3	Below Average	4
4	0	29	1	1	3	Average	2
3	1	32	1	1	4	Below Average	2
4	1	51	1	0	4	Below Average	5
2	1	19	1	0	3	Below Average	3
1	1	20	1	1	3	Average	1
1	0	57	1	1	3	Above average	3
2	1	20	1	1	3	Far below average	5
3	1	29	1	0	3	Average	5
4	1	28	1	1	4	Below Average	4
2	1	22	1	0	3	Average	2
2	1	19	1	0	3	Far below average	2
4	1	32	1	1	4	Average	3
1	0	35	1	1	4	Below Average	3
3	1	23	1	0	3	Below Average	4
4	0	28	1	0	3	Far below average	2
2	1	21	1	1	3	Below Average	4
3	1	34	1	1	1	Far below average	2
3	1	26	1	0	3	Average	2
2	1	30	1	1	3	Average	3
4	0	18	1	1	3	Below Average	3
1	1	26	1	0	3	Average	3
3	1	33	1	1	2	Far below average	4
2	1	28	1	1	3	Average	4
4	1	34	1	1	4	Average	2
1	1	44	1	1	4	Average	3
1	0	31	1	1	4	Average	2
4	1	30	1	1	3	Far below average	5
3	1	19	1	0	3	Above average	2
2	1	26	1	0	4	Average	2
1	0	29	1	1	1	Far below average	2
3	1	22	1	1	3	Below Average	2
4	1	29	1	1	3	Average	3
2	0	21	1	1	3	Average	2
4	1	20	1	1	3	Above average	2
3	1	52	1	0	2	Below Average	4
1	1	48	1	0	4	Average	5
2	1	35	1	0	4	Above average	1
4	0	34	1	0	3	Above average	3
1	1	21	1	1	3	Average	3
3	0	27	1	1	3	Below Average	4
2	1	19	1	1	2	Average	2
3	1	25	1	1	4	Average	2
1	1	23	1	0	4	Average	4
4	1	35	1	0	4	Average	3
2	1	28	1	0	4	Average	4
2	1	19	1	1	3	Far below average	2
4	0	24	1	0	4	Average	2
3	1	22	1	0	3	Average	2
1	1	21	1	1	3	Average	1
2	1	29	1	1	2	Average	3
3	1	51	1	0	4	Above average	2
1	0	30	1	1	4	Average	4
2	1	23	1	1	2	Below Average	4
4	1	30	1	0	4	Average	2
3	0	19	1	1	2	Below Average	2
4	1	29	1	0	2	Below Average	5
3	0	46	1	0	3	Below Average	2
1	1	28	1	0	4	Average	3
2	1	52	1	0	3	Average	1
3	0	48	1	0	4	Average	2
2	1	18	1	1	3	Average	3
4	1	26	1	1	4	Average	3
1	0	34	1	1	3	Average	3
3	1	23	1	0	3	Below Average	4
3	1	23	1	0	3	Below Average	4
3	0	48	1	0	4	Average	2
3	0	48	1	0	4	Average	2
3	0	46	1	0	3	Below Average	2
4	1	28	2	1	4	Average	3
1	1	20	2	0	3	Above average	1
3	1	43	2	1	3	Far below average	4
1	1	27	2	1	4	Far below average	2
1	1	28	2	1	4	Above average	1
4	1	28	2	1	4	Average	3
1	1	23	2	1	4	Below Average	2
1	1	20	2	0	3	Above average	1
3	0	43	2	1	3	Far below average	4
1	0	66	2	1	3	Average	3
1	0	52	2	0	4	Below Average	2
1	1	20	2	1	2	Average	5
2	1	25	2	1	4	Average	2
4	1	23	2	0	3	Average	2
1	0	32	2	1	4	Average	3
1	0	22	2	1	3	Above average	2
2	1	21	2	0	2	Far below average	5
3	1	32	2	0	4	Average	4
3	1	23	2	0	4	Below Average	5
2	0	22	2	1	4	Below Average	3
4	1	26	2	0	4	Average	2
4	1	26	2	1	4	Above average	1
2	0	18	2	1	3	Far below average	2
1	0	21	2	0	3	Average	3
3	0	20	2	1	3	Far below average	5
4	0	30	2	1	4	Far below average	2
1	0	25	2	0	4	Below Average	4
3	1	36	2	1	4	Below Average	2
2	1	27	2	0	3	Below Average	4
2	1	63	2	0	4	Below Average	4
2	1	30	2	0	4	Above average	3
4	1	23	2	0	3	Below Average	3
3	0	27	2	1	3	Average	2
4	1	28	2	1	4	Far below average	5
1	0	49	2	0	3	Far below average	4
2	1	34	2	1	4	Far below average	5
4	1	27	2	1	4	Average	1
1	1	49	2	1	3	Far below average	3
3	0	23	2	0	4	Above average	3
1	0	27	2	1	3	Far below average	5
3	1	24	2	0	4	Below Average	5
2	0	29	2	1	3	Average	5
4	0	22	2	0	2	Below Average	2
1	1	24	2	1	4	Average	2
4	0	26	2	0	4	Below Average	5
3	1	22	2	1	3	Average	3
2	1	32	2	0	3	Average	4
3	0	30	2	0	4	Above average	1
4	0	35	2	0	4	Below Average	4
2	1	18	2	1	2	Far below average	4
1	0	36	2	1	4	Far above average	1
3	1	28	2	0	4	Average	1
4	1	25	2	1	4	Far below average	5
1	1	20	2	1	4	Above average	3
2	1	22	2	1	4	Average	1
3	1	21	2	1	2	Far below average	5
1	1	43	2	0	4	Far below average	4
4	0	43	2	0	4	Below Average	5
2	0	33	2	0	4	Below Average	3
3	1	48	2	0	4	Below Average	5
1	1	31	2	0	4	Average	3
4	1	27	2	1	4	Average	3
2	1	21	2	1	3	Average	3
4	1	27	2	0	4	Far below average	4
1	0	30	2	0	1	Average	3
2	1	26	2	1	3	Average	2
2	1	25	2	0	2	Average	3
3	1	50	2	0	4	Far below average	5
3	1	31	2	1	4	Far below average	3
1	0	25	2	0	4	Below Average	3
4	1	35	2	1	4	Average	2
3	1	40	2	1	4	Above average	1
4	1	26	2	0	4	Far below average	1
1	0	25	2	1	4	Average	3
2	1	29	2	0	4	Average	3
1	1	23	2	0	4	Average	2
2	1	31	2	1	3	Average	1
4	0	23	2	0	4	Average	2
3	0	43	2	0	4	Average	2
3	1	27	2	1	3	Average	3
4	0	37	2	1	4	Average	2
1	0	57	2	1	3	Below Average	5
2	1	27	2	1	4	Above average	1
2	1	44	2	1	4	Above average	3
4	0	50	2	0	4	Average	2
3	0	49	2	0	3	Below Average	3
1	0	27	2	1	4	Average	1
4	1	40	2	0	2	Below Average	2
1	0	26	2	0	2	Average	3
3	0	33	2	0	4	Far below average	4
2	1	31	2	0	4	Average	3
3	1	27	2	0	4	Below Average	4
1	0	38	2	1	3	Below Average	3
4	1	20	2	1	2	Far below average	4
2	1	23	2	1	2	Below Average	2
1	0	23	2	0	4	Average	4
2	1	50	2	1	3	Far below average	3
3	0	18	2	0	3	Far below average	4
4	0	28	2	1	4	Average	3
4	1	22	2	0	3	Below Average	3
1	0	30	2	1	2	Below Average	4
2	1	21	2	1	3	Far below average	4
3	0	30	2	1	3	Far below average	4
3	0	27	2	1	4	Average	2
2	0	57	2	0	4	Average	2
4	0	25	2	1	4	Average	4
1	0	35	2	0	2	Average	2
4	0	66	2	0	3	Below Average	3
3	1	28	2	1	4	Above average	2
3	1	20	2	1	3	Far below average	5
1	0	42	2	1	4	Average	1
2	1	30	2	1	4	Average	2
2	1	32	2	0	4	Far above average	3
4	0	27	2	0	4	Average	3
3	0	49	2	1	4	Below Average	4
1	1	28	2	1	4	Far above average	2
4	1	18	2	0	2	Below Average	3
4	1	28	2	1	4	Above average	2
1	1	20	2	0	3	Far below average	1
2	1	21	2	0	2	Below Average	3
3	0	30	2	0	4	Average	1
1	1	41	2	1	3	Average	3
4	1	31	2	1	4	Average	3
2	1	27	2	1	3	Below Average	3
3	1	24	2	1	2	Far below average	5
2	1	23	2	0	3	Below Average	3
3	1	26	2	1	2	Average	2
4	0	33	2	0	4	Average	1
1	0	18	2	0	3	Average	4
4	0	33	2	1	4	Average	4
1	0	24	2	0	4	Average	3
2	1	24	2	0	2	Below Average	3
3	0	20	2	0	3	Average	1
4	1	40	2	1	2	Average	1
2	1	36	2	1	4	Average	3
1	0	57	2	0	3	Below Average	3
3	1	25	2	1	4	Below Average	4
1	0	20	2	1	3	Far below average	1
4	0	22	2	0	3	Average	2
2	0	37	2	0	4	Average	1
4	1	29	2	1	4	Average	3
1	1	19	2	1	3	Below Average	2
3	1	23	2	1	4	Far below average	3
2	1	52	2	0	3	Below Average	1
1	0	37	2	0	3	Below Average	5
2	1	37	2	1	4	Average	3
3	0	37	2	0	3	Average	3
4	1	51	2	1	4	Average	3
1	0	55	2	1	2	Far below average	5
3	0	31	2	0	2	Below Average	4
4	0	29	2	1	4	Below Average	1
1	0	47	2	0	2	Far below average	5
3	1	42	2	0	3	Far below average	5
2	1	31	2	1	4	Below Average	2
4	1	30	2	0	4	Below Average	3
4	1	29	2	1	3	Below Average	2
3	1	24	2	1	4	Below Average	2
2	1	26	2	1	2	Below Average	2
4	1	28	2	1	4	Average	4
3	1	21	2	0	3	Far below average	5
2	1	22	2	1	4	Far below average	3
1	0	24	2	0	3	Far below average	5
3	0	39	2	0	4	Average	2
4	0	51	2	0	4	Average	2
2	1	21	2	1	3	Average	1
2	1	28	2	0	4	Average	3
1	0	18	2	0	2	Below Average	4
3	0	23	2	0	4	Below Average	4
4	1	53	2	0	4	Average	3
1	1	25	2	0	4	Below Average	2
1	0	19	2	0	2	Below Average	3
2	0	27	2	0	3	Far below average	5
3	1	64	2	0	4	Above average	2
4	1	18	2	0	2	Below Average	3
4	1	41	2	1	2	Above average	4
3	0	29	2	0	4	Average	4
2	1	23	2	0	4	Above average	3
1	0	29	2	0	4	Below Average	3
2	0	31	2	0	4	Above average	2
4	0	20	2	0	3	Above average	2
3	1	30	2	1	2	Below Average	3
1	0	30	2	0	4	Average	3
1	0	20	2	0	2	Far below average	3
3	1	20	2	0	3	Average	3
2	1	23	2	0	2	Average	4
4	1	26	2	1	4	Below Average	3
2	1	27	2	1	4	Average	2
1	1	30	2	0	4	Average	2
4	1	30	2	1	4	Above average	1
3	1	30	2	1	4	Average	3
2	0	19	2	0	3	Average	1
1	0	59	2	0	4	Average	2
3	1	46	2	1	4	Average	3
2	0	64	2	0	4	Below Average	1
4	1	30	2	0	4	Average	2
1	0	25	2	0	3	Far below average	4
3	1	22	2	1	3	Below Average	4
1	0	22	2	0	3	Below Average	3
4	1	30	2	1	4	Average	3
3	1	30	2	1	4	Average	3
2	1	24	2	0	4	Below Average	4
4	1	30	2	0	4	Average	1
3	1	22	2	1	3	Below Average	2
2	0	34	2	0	4	Far below average	5
1	0	43	2	0	2	Below Average	2
2	1	21	2	0	3	Far below average	4
4	1	38	2	1	4	Above average	3
3	0	40	2	1	4	Above average	2
1	0	51	2	1	3	Below Average	5
2	1	25	2	1	4	Far below average	4
3	0	40	2	0	3	Far below average	5
1	1	30	2	0	4	Above average	2
4	0	30	2	1	4	Above average	3
2	0	42	2	1	4	Average	3
2	1	31	2	0	4	Below Average	3
1	0	29	2	0	3	Far below average	2
3	1	43	2	0	4	Average	2
4	1	40	2	1	4	Above average	2
3	0	31	2	0	2	Below Average	2
4	1	42	2	1	3	Average	2
3	0	24	2	0	4	Average	2
2	1	30	2	1	4	Above average	2
1	1	20	2	1	4	Average	3
2	0	18	2	0	3	Far below average	4
3	1	56	2	0	3	Average	2
1	1	24	2	1	4	Average	1
4	1	30	2	1	4	Average	1
3	1	21	2	0	3	Average	1
1	0	34	2	1	4	Average	4
4	0	30	2	1	4	Below Average	3
2	0	28	2	1	2	Far below average	5
1	0	36	2	0	4	Average	4
2	1	35	2	1	4	Average	2
3	1	31	2	1	3	Far below average	3
4	0	26	2	0	4	Below Average	3
3	1	24	2	1	4	Average	1
1	1	45	2	1	4	Average	2
1	0	22	2	0	3	Far below average	5
4	0	23	2	0	4	Below Average	3
2	1	29	2	0	4	Far below average	3
3	0	28	2	0	3	Below Average	3
4	0	32	2	1	3	Average	2
3	1	30	2	0	4	Average	2
2	1	24	2	1	4	Below Average	3
1	1	26	2	0	3	Above average	1
4	1	32	2	1	4	Far below average	5
1	1	23	2	0	3	Far below average	3
2	1	19	2	0	3	Below Average	3
3	1	59	2	0	4	Average	2
4	1	34	2	0	4	Below Average	4
4	0	32	2	0	4	Average	3
2	0	21	2	1	2	Below Average	3
3	0	20	2	0	3	Below Average	4
4	1	48	2	0	2	Far below average	3
3	0	27	2	0	3	Average	3
1	1	38	2	1	4	Average	2
4	0	39	2	1	4	Average	3
2	1	27	2	1	4	Average	4
3	1	51	2	0	1	Below Average	3
1	0	35	2	0	4	Below Average	3
3	1	30	2	1	4	Average	3
4	1	49	2	0	4	Above average	5
2	0	32	2	0	3	Below Average	2
4	0	20	2	1	3	Far below average	4
1	1	52	2	1	4	Average	3
3	0	29	2	0	3	Below Average	1
2	1	39	2	0	4	Average	4
4	0	59	2	0	4	Far below average	5
1	1	29	2	0	4	Below Average	1
3	1	66	2	0	4	Below Average	3
2	1	24	2	0	4	Average	2
3	1	21	2	0	3	Average	3
4	0	39	2	1	4	Above average	3
1	0	63	2	0	4	Below Average	3
2	0	22	2	1	2	Below Average	3
4	1	34	2	0	3	Below Average	2
1	0	21	2	0	3	Below Average	3
2	0	19	2	0	3	Below Average	2
3	1	49	2	0	3	Far below average	5
1	0	37	2	0	4	Average	1
3	0	46	2	0	3	Far below average	4
2	1	20	2	1	2	Below Average	2
4	1	42	2	0	4	Below Average	3
2	0	48	2	0	4	Below Average	5
1	1	31	2	1	2	Far below average	5
4	1	31	2	0	3	Below Average	4
3	0	19	2	1	2	Below Average	3
4	0	23	2	0	3	Far below average	3
1	0	23	2	0	3	Far below average	3
3	1	52	2	0	4	Below Average	3
2	0	51	2	0	4	Above average	1
2	1	37	2	0	3	Below Average	4
3	1	41	2	1	4	Above average	3
1	1	35	2	1	3	Average	4
4	1	32	2	0	3	Far below average	5
3	1	24	2	1	3	Below Average	3
2	1	23	2	0	3	Far below average	5
4	0	20	2	0	3	Below Average	2
2	0	36	2	0	4	Average	2
4	1	49	2	0	4	Below Average	4
1	1	33	2	1	3	Below Average	4
4	0	28	2	0	3	Below Average	3
3	1	26	2	0	4	Average	3
1	0	26	2	1	1	Average	2
2	0	36	2	1	4	Average	5
1	0	49	2	1	4	Below Average	3
2	0	40	2	0	2	Far below average	5
3	0	23	2	1	3	Far below average	5
4	0	49	2	1	4	Below Average	1
4	0	35	2	1	3	Far below average	5
3	1	31	2	1	3	Below Average	4
2	0	31	2	0	4	Average	3
1	0	34	2	0	3	Average	3
2	1	29	2	0	3	Below Average	2
3	1	20	2	1	3	Below Average	3
1	0	22	2	1	4	Average	2
1	1	35	2	0	4	Below Average	3
4	0	18	2	1	2	Average	3
2	1	28	2	1	4	Below Average	4
3	0	35	2	0	4	Below Average	2
2	1	29	2	1	4	Far below average	4
3	0	38	2	0	4	Average	1
4	0	20	2	1	2	Average	1
1	1	39	2	0	4	Average	3
2	1	19	2	1	3	Average	1
1	0	34	2	0	4	Below Average	4
4	0	18	2	0	2	Average	2
3	1	23	2	0	4	Below Average	4
4	0	20	2	0	3	Average	2
1	0	60	2	1	3	Average	3
3	1	23	2	1	2	Far below average	4
3	1	27	2	0	3	Far below average	4
1	1	39	2	0	4	Above average	2
2	1	23	2	0	3	Average	3
4	1	54	2	1	3	Below Average	5
2	1	22	2	0	3	Above average	2
1	1	20	2	0	3	Below Average	2
3	0	44	2	0	4	Below Average	4
1	1	27	2	0	4	Average	2
3	1	34	2	0	3	Below Average	4
2	0	34	2	1	4	Far below average	5
4	1	24	2	0	4	Below Average	4
4	0	18	2	1	2	Far below average	1
1	1	30	2	0	4	Average	3
2	1	22	2	0	3	Below Average	4
1	0	38	2	0	2	Average	2
2	0	38	2	0	3	Average	3
4	1	22	2	0	4	Average	1
3	1	44	2	1	4	Average	3
2	0	27	2	0	4	Average	3
4	1	31	2	0	4	Far below average	4
3	1	33	2	1	3	Average	3
1	0	34	2	0	3	Average	1
4	1	34	2	0	4	Average	3
3	1	33	2	0	4	Average	3
1	1	21	2	1	3	Average	3
4	1	30	2	1	4	Far below average	5
3	1	57	2	1	3	Below Average	3
2	1	25	2	1	3	Far below average	4
3	1	46	2	0	4	Average	3
1	1	31	2	1	4	Average	3
4	1	27	2	0	4	Average	2
2	1	31	2	1	4	Far below average	4
2	0	28	2	1	4	Average	3
4	0	27	2	0	3	Average	2
3	1	35	2	0	4	Average	3
3	0	34	2	1	4	Average	1
4	1	25	2	1	4	Average	5
2	0	19	2	0	3	Below Average	5
2	1	31	2	0	4	Above average	1
1	1	37	2	0	4	Average	2
3	0	29	2	1	4	Average	2
4	1	28	2	0	4	Below Average	2
2	0	23	2	0	4	Average	3
4	1	18	2	0	2	Average	3
1	0	40	2	0	4	Below Average	3
3	0	35	2	0	4	Above average	1
3	1	21	2	0	3	Below Average	5
2	0	19	2	0	2	Below Average	2
4	0	32	2	1	4	Below Average	2
1	1	27	2	0	4	Average	2
2	1	59	2	0	4	Below Average	2
1	0	30	2	1	4	Below Average	2
4	0	23	2	1	2	Average	3
3	1	42	2	0	3	Average	5
4	1	19	2	0	3	Below Average	3
3	1	26	2	0	4	Average	5
4	1	28	2	1	4	Average	3
1	1	20	2	0	3	Above average	1
3	1	43	2	1	3	Far below average	4
1	1	20	2	1	2	Average	5
2	1	25	2	1	4	Average	2
4	1	23	2	0	3	Average	2
2	1	21	2	0	2	Far below average	5
3	1	32	2	0	4	Average	4
3	1	23	2	0	4	Below Average	5
2	0	22	2	1	4	Below Average	3
4	1	26	2	0	4	Average	2
4	1	26	2	1	4	Above average	1
2	0	18	2	1	3	Far below average	2
1	0	21	2	0	3	Average	3
3	0	20	2	1	3	Far below average	5
4	0	30	2	1	4	Far below average	2
1	0	25	2	0	4	Below Average	4
3	1	36	2	1	4	Below Average	2
2	1	27	2	0	3	Below Average	4
2	1	63	2	0	4	Below Average	4
2	1	30	2	0	4	Above average	3
4	1	23	2	0	3	Below Average	3
3	0	27	2	1	3	Average	2
4	1	28	2	1	4	Far below average	5
1	0	49	2	0	3	Far below average	4
2	1	34	2	1	4	Far below average	5
4	1	27	2	1	4	Average	1
1	1	49	2	1	3	Far below average	3
3	0	23	2	0	4	Above average	3
1	0	27	2	1	3	Far below average	5
3	1	24	2	0	4	Below Average	5
2	0	29	2	1	3	Average	5
4	0	22	2	0	2	Below Average	2
1	1	24	2	1	4	Average	2
4	0	26	2	0	4	Below Average	5
3	1	22	2	1	3	Average	3
2	1	32	2	0	3	Average	4
3	0	30	2	0	4	Above average	1
4	0	35	2	0	4	Below Average	4
2	1	18	2	1	2	Far below average	4
1	0	36	2	1	4	Far above average	1
3	1	28	2	0	4	Average	1
4	1	25	2	1	4	Far below average	5
1	1	20	2	1	4	Above average	3
2	1	22	2	1	4	Average	1
3	1	21	2	1	2	Far below average	5
1	1	43	2	0	4	Far below average	4
4	0	43	2	0	4	Below Average	5
2	0	33	2	0	4	Below Average	3
3	1	48	2	0	4	Below Average	5
1	1	31	2	0	4	Average	3
4	1	27	2	1	4	Average	3
2	1	21	2	1	3	Average	3
4	1	27	2	0	4	Far below average	4
1	0	30	2	0	1	Average	3
2	1	26	2	1	3	Average	2
2	1	25	2	0	2	Average	3
3	1	50	2	0	4	Far below average	5
3	1	31	2	1	4	Far below average	3
1	0	25	2	0	4	Below Average	3
4	1	35	2	1	4	Average	2
3	1	40	2	1	4	Above average	1
4	1	26	2	0	4	Far below average	1
1	0	25	2	1	4	Average	3
2	1	29	2	0	4	Average	3
1	1	23	2	0	4	Average	2
2	1	31	2	1	3	Average	1
4	0	23	2	0	4	Average	2
3	0	43	2	0	4	Average	2
3	1	27	2	1	3	Average	3
4	0	37	2	1	4	Average	2
1	0	57	2	1	3	Below Average	5
2	1	27	2	1	4	Above average	1
2	1	44	2	1	4	Above average	3
4	0	50	2	0	4	Average	2
3	0	49	2	0	3	Below Average	3
1	0	27	2	1	4	Average	1
4	1	40	2	0	2	Below Average	2
1	0	26	2	0	2	Average	3
3	0	33	2	0	4	Far below average	4
2	1	31	2	0	4	Average	3
3	1	27	2	0	4	Below Average	4
1	0	38	2	1	3	Below Average	3
4	1	20	2	1	2	Far below average	4
2	1	23	2	1	2	Below Average	2
1	0	23	2	0	4	Average	4
2	1	50	2	1	3	Far below average	3
3	0	18	2	0	3	Far below average	4
4	0	28	2	1	4	Average	3
4	1	22	2	0	3	Below Average	3
1	0	30	2	1	2	Below Average	4
2	1	21	2	1	3	Far below average	4
3	0	30	2	1	3	Far below average	4
3	0	27	2	1	4	Average	2
2	0	57	2	0	4	Average	2
4	0	25	2	1	4	Average	4
1	0	35	2	0	2	Average	2
4	0	66	2	0	3	Below Average	3
3	1	28	2	1	4	Above average	2
3	1	20	2	1	3	Far below average	5
1	0	42	2	1	4	Average	1
2	1	30	2	1	4	Average	2
2	1	32	2	0	4	Far above average	3
4	0	27	2	0	4	Average	3
3	0	49	2	1	4	Below Average	4
1	1	28	2	1	4	Far above average	2
4	1	18	2	0	2	Below Average	3
4	1	28	2	1	4	Above average	2
1	1	20	2	0	3	Far below average	1
2	1	21	2	0	2	Below Average	3
3	0	30	2	0	4	Average	1
1	1	41	2	1	3	Average	3
4	1	31	2	1	4	Average	3
2	1	27	2	1	3	Below Average	3
3	1	24	2	1	2	Far below average	5
2	1	23	2	0	3	Below Average	3
3	1	26	2	1	2	Average	2
4	0	33	2	0	4	Average	1
1	0	18	2	0	3	Average	4
4	0	33	2	1	4	Average	4
1	0	24	2	0	4	Average	3
2	1	24	2	0	2	Below Average	3
3	0	20	2	0	3	Average	1
4	1	40	2	1	2	Average	1
2	1	36	2	1	4	Average	3
1	0	57	2	0	3	Below Average	3
3	1	25	2	1	4	Below Average	4
1	0	20	2	1	3	Far below average	1
4	0	22	2	0	3	Average	2
2	0	37	2	0	4	Average	1
4	1	29	2	1	4	Average	3
1	1	19	2	1	3	Below Average	2
3	1	23	2	1	4	Far below average	3
2	1	52	2	0	3	Below Average	1
1	0	37	2	0	3	Below Average	5
2	1	37	2	1	4	Average	3
3	0	37	2	0	3	Average	3
4	1	51	2	1	4	Average	3
1	0	55	2	1	2	Far below average	5
3	0	31	2	0	2	Below Average	4
4	0	29	2	1	4	Below Average	1
1	0	47	2	0	2	Far below average	5
3	1	42	2	0	3	Far below average	5
2	1	31	2	1	4	Below Average	2
4	1	30	2	0	4	Below Average	3
4	1	29	2	1	3	Below Average	2
3	1	24	2	1	4	Below Average	2
2	1	26	2	1	2	Below Average	2
4	1	28	2	1	4	Average	4
3	1	21	2	0	3	Far below average	5
2	1	22	2	1	4	Far below average	3
1	0	24	2	0	3	Far below average	5
3	0	39	2	0	4	Average	2
4	0	51	2	0	4	Average	2
2	1	21	2	1	3	Average	1
2	1	28	2	0	4	Average	3
1	0	18	2	0	2	Below Average	4
3	0	23	2	0	4	Below Average	4
4	1	53	2	0	4	Average	3
1	1	25	2	0	4	Below Average	2
1	0	19	2	0	2	Below Average	3
2	0	27	2	0	3	Far below average	5
3	1	64	2	0	4	Above average	2
4	1	18	2	0	2	Below Average	3
4	1	41	2	1	2	Above average	4
3	0	29	2	0	4	Average	4
2	1	23	2	0	4	Above average	3
1	0	29	2	0	4	Below Average	3
2	0	31	2	0	4	Above average	2
4	0	20	2	0	3	Above average	2
3	1	30	2	1	2	Below Average	3
1	0	30	2	0	4	Average	3
1	0	20	2	0	2	Far below average	3
3	1	20	2	0	3	Average	3
2	1	23	2	0	2	Average	4
4	1	26	2	1	4	Below Average	3
2	1	27	2	1	4	Average	2
1	1	30	2	0	4	Average	2
4	1	30	2	1	4	Above average	1
3	1	30	2	1	4	Average	3
2	0	19	2	0	3	Average	1
1	0	59	2	0	4	Average	2
3	1	46	2	1	4	Average	3
2	0	64	2	0	4	Below Average	1
4	1	30	2	0	4	Average	2
1	0	25	2	0	3	Far below average	4
3	1	22	2	1	3	Below Average	4
1	0	22	2	0	3	Below Average	3
4	1	30	2	1	4	Average	3
3	1	30	2	1	4	Average	3
2	1	24	2	0	4	Below Average	4
4	1	30	2	0	4	Average	1
3	1	22	2	1	3	Below Average	2
2	0	34	2	0	4	Far below average	5
1	0	43	2	0	2	Below Average	2
2	1	21	2	0	3	Far below average	4
4	1	38	2	1	4	Above average	3
3	0	40	2	1	4	Above average	2
1	0	51	2	1	3	Below Average	5
2	1	25	2	1	4	Far below average	4
3	0	40	2	0	3	Far below average	5
1	1	30	2	0	4	Above average	2
4	0	30	2	1	4	Above average	3
2	0	42	2	1	4	Average	3
2	1	31	2	0	4	Below Average	3
1	0	29	2	0	3	Far below average	2
3	1	43	2	0	4	Average	2
4	1	40	2	1	4	Above average	2
3	0	31	2	0	2	Below Average	2
4	1	42	2	1	3	Average	2
3	0	24	2	0	4	Average	2
2	1	30	2	1	4	Above average	2
1	1	20	2	1	4	Average	3
2	0	18	2	0	3	Far below average	4
3	1	56	2	0	3	Average	2
1	1	24	2	1	4	Average	1
4	1	30	2	1	4	Average	1
3	1	21	2	0	3	Average	1
1	0	34	2	1	4	Average	4
4	0	30	2	1	4	Below Average	3
2	0	28	2	1	2	Far below average	5
1	0	36	2	0	4	Average	4
2	1	35	2	1	4	Average	2
3	1	31	2	1	3	Far below average	3
4	0	26	2	0	4	Below Average	3
3	1	24	2	1	4	Average	1
1	1	45	2	1	4	Average	2
1	0	22	2	0	3	Far below average	5
4	0	23	2	0	4	Below Average	3
2	1	29	2	0	4	Far below average	3
3	0	28	2	0	3	Below Average	3
4	0	32	2	1	3	Average	2
3	1	30	2	0	4	Average	2
2	1	24	2	1	4	Below Average	3
1	1	26	2	0	3	Above average	1
4	1	32	2	1	4	Far below average	5
1	1	23	2	0	3	Far below average	3
2	1	19	2	0	3	Below Average	3
3	1	59	2	0	4	Average	2
4	1	34	2	0	4	Below Average	4
4	0	32	2	0	4	Average	3
2	0	21	2	1	2	Below Average	3
3	0	20	2	0	3	Below Average	4
4	1	48	2	0	2	Far below average	3
3	0	27	2	0	3	Average	3
1	1	38	2	1	4	Average	2
4	0	39	2	1	4	Average	3
2	1	27	2	1	4	Average	4
3	1	51	2	0	1	Below Average	3
1	0	35	2	0	4	Below Average	3
3	1	30	2	1	4	Average	3
4	1	49	2	0	4	Above average	5
2	0	32	2	0	3	Below Average	2
4	0	20	2	1	3	Far below average	4
1	1	52	2	1	4	Average	3
3	0	29	2	0	3	Below Average	1
2	1	39	2	0	4	Average	4
4	0	59	2	0	4	Far below average	5
1	1	29	2	0	4	Below Average	1
3	1	66	2	0	4	Below Average	3
2	1	24	2	0	4	Average	2
3	1	21	2	0	3	Average	3
4	0	39	2	1	4	Above average	3
1	0	63	2	0	4	Below Average	3
2	0	22	2	1	2	Below Average	3
4	1	34	2	0	3	Below Average	2
1	0	21	2	0	3	Below Average	3
2	0	19	2	0	3	Below Average	2
3	1	49	2	0	3	Far below average	5
1	0	37	2	0	4	Average	1
3	0	46	2	0	3	Far below average	4
2	1	20	2	1	2	Below Average	2
4	1	42	2	0	4	Below Average	3
2	0	48	2	0	4	Below Average	5
1	1	31	2	1	2	Far below average	5
4	1	31	2	0	3	Below Average	4
3	0	19	2	1	2	Below Average	3
4	0	23	2	0	3	Far below average	3
1	0	23	2	0	3	Far below average	3
3	1	52	2	0	4	Below Average	3
2	0	51	2	0	4	Above average	1
2	1	37	2	0	3	Below Average	4
3	1	41	2	1	4	Above average	3
1	1	35	2	1	3	Average	4
4	1	32	2	0	3	Far below average	5
3	1	24	2	1	3	Below Average	3
2	1	23	2	0	3	Far below average	5
4	0	20	2	0	3	Below Average	2
2	0	36	2	0	4	Average	2
4	1	49	2	0	4	Below Average	4
1	1	33	2	1	3	Below Average	4
4	0	28	2	0	3	Below Average	3
3	1	26	2	0	4	Average	3
1	0	26	2	1	1	Average	2
2	0	36	2	1	4	Average	5
1	0	49	2	1	4	Below Average	3
2	0	40	2	0	2	Far below average	5
3	0	23	2	1	3	Far below average	5
4	0	49	2	1	4	Below Average	1
4	0	35	2	1	3	Far below average	5
3	1	31	2	1	3	Below Average	4
2	0	31	2	0	4	Average	3
1	0	34	2	0	3	Average	3
2	1	29	2	0	3	Below Average	2
3	1	20	2	1	3	Below Average	3
1	0	22	2	1	4	Average	2
1	1	35	2	0	4	Below Average	3
4	0	18	2	1	2	Average	3
2	1	28	2	1	4	Below Average	4
3	0	35	2	0	4	Below Average	2
2	1	29	2	1	4	Far below average	4
3	0	38	2	0	4	Average	1
4	0	20	2	1	2	Average	1
1	1	39	2	0	4	Average	3
2	1	19	2	1	3	Average	1
1	0	34	2	0	4	Below Average	4
4	0	18	2	0	2	Average	2
3	1	23	2	0	4	Below Average	4
4	0	20	2	0	3	Average	2
1	0	60	2	1	3	Average	3
3	1	23	2	1	2	Far below average	4
3	1	27	2	0	3	Far below average	4
1	1	39	2	0	4	Above average	2
2	1	23	2	0	3	Average	3
4	1	54	2	1	3	Below Average	5
2	1	22	2	0	3	Above average	2
1	1	20	2	0	3	Below Average	2
3	0	44	2	0	4	Below Average	4
1	1	27	2	0	4	Average	2
3	1	34	2	0	3	Below Average	4
2	0	34	2	1	4	Far below average	5
4	1	24	2	0	4	Below Average	4
4	0	18	2	1	2	Far below average	1
1	1	30	2	0	4	Average	3
2	1	22	2	0	3	Below Average	4
1	0	38	2	0	2	Average	2
2	0	38	2	0	3	Average	3
4	1	22	2	0	4	Average	1
3	1	44	2	1	4	Average	3
2	0	27	2	0	4	Average	3
4	1	31	2	0	4	Far below average	4
3	1	33	2	1	3	Average	3
1	0	34	2	0	3	Average	1
4	1	34	2	0	4	Average	3
3	1	33	2	0	4	Average	3
1	1	21	2	1	3	Average	3
4	1	30	2	1	4	Far below average	5
3	1	57	2	1	3	Below Average	3
2	1	25	2	1	3	Far below average	4
3	1	46	2	0	4	Average	3
1	1	31	2	1	4	Average	3
4	1	27	2	0	4	Average	2
2	1	31	2	1	4	Far below average	4
2	0	28	2	1	4	Average	3
4	0	27	2	0	3	Average	2
3	1	35	2	0	4	Average	3
3	0	34	2	1	4	Average	1
4	1	25	2	1	4	Average	5
2	0	19	2	0	3	Below Average	5
2	1	31	2	0	4	Above average	1
1	1	37	2	0	4	Average	2
3	0	29	2	1	4	Average	2
4	1	28	2	0	4	Below Average	2
2	0	23	2	0	4	Average	3
4	1	18	2	0	2	Average	3
1	0	40	2	0	4	Below Average	3
3	0	35	2	0	4	Above average	1
3	1	21	2	0	3	Below Average	5
2	0	19	2	0	2	Below Average	2
4	0	32	2	1	4	Below Average	2
1	1	27	2	0	4	Average	2
2	1	59	2	0	4	Below Average	2
1	0	30	2	1	4	Below Average	2
4	0	23	2	1	2	Average	3
3	1	42	2	0	3	Average	5
4	1	19	2	0	3	Below Average	3
3	1	26	2	0	4	Average	5
4	1	23	3	0	4	Average	3
1	1	35	3	0	4	Average	3
3	1	39	3	0	4	Above average	2
1	1	74	3	1	3	Average	1
4	1	51	3	1	4	Below Average	2
4	0	53	3	0	3	Below Average	2
2	1	44	3	1	4	Average	2
3	1	23	3	1	4	Below Average	3
1	1	38	3	1	4	Average	4
3	1	69	3	1	4	Below Average	2
4	1	27	3	0	4	Average	4
1	1	25	3	1	4	Average	3
3	1	45	3	0	4	Far below average	2
1	1	45	3	1	4	Far below average	5
1	1	62	3	1	4	Above average	1
4	1	56	3	0	2	Below Average	2
4	1	38	3	1	4	Average	1
2	1	38	3	1	4	Below Average	4
3	1	27	3	1	2	Average	2
1	0	21	3	0	3	Above average	2
3	0	23	3	0	4	Above average	2
4	0	29	3	0	2	Average	2
2	1	28	3	1	4	Below Average	1
1	1	58	3	0	4	Average	2
2	1	70	3	1	4	Below Average	3
4	1	39	3	1	4	Average	2
4	1	42	3	1	3	Far below average	3
3	1	30	3	0	4	Below Average	3
3	1	41	3	0	4	Above average	3
4	1	33	3	1	4	Below Average	2
4	1	37	3	1	3	Far below average	2
3	1	37	3	1	4	Average	2
1	0	18	3	1	1	Below Average	2
4	1	21	3	0	3	Average	2
3	0	30	3	1	3	Far below average	3
2	0	39	3	0	4	Above average	4
3	1	37	3	1	4	Average	2
1	1	40	3	1	3	Average	1
2	1	21	3	1	2	Below Average	5
1	1	72	3	1	4	Average	2
2	1	33	3	0	3	Above average	2
2	1	42	3	1	4	Below Average	2
2	1	35	3	0	4	Below Average	2
1	0	20	3	1	3	Below Average	1
4	0	60	3	0	3	Average	3
4	1	69	3	0	4	Below Average	3
2	0	30	3	1	3	Below Average	4
3	1	31	3	0	4	Below Average	2
3	1	64	3	0	4	Average	1
1	0	56	3	1	3	Below Average	2
3	1	45	3	1	3	Below Average	4
4	1	25	3	0	4	Below Average	2
2	1	35	3	1	2	Far below average	5
1	1	33	3	1	4	Far below average	5
4	1	32	3	1	2	Average	2
1	1	61	3	0	4	Below Average	2
2	1	63	3	0	3	Far below average	3
3	0	50	3	1	4	Average	2
4	1	33	3	1	4	Average	2
1	0	21	3	0	3	Below Average	1
3	1	62	3	0	4	Below Average	3
3	1	21	3	1	2	Far below average	1
2	1	23	3	0	4	Below Average	3
4	1	51	3	1	4	Below Average	5
2	1	54	3	1	4	Below Average	3
1	1	27	3	0	4	Average	4
4	1	40	3	0	2	Below Average	3
4	1	72	3	1	4	Above average	1
1	0	38	3	1	3	Below Average	2
1	1	47	3	0	3	Average	2
3	0	45	3	1	4	Average	1
3	0	23	3	0	3	Average	3
4	1	39	3	1	4	Below Average	3
1	0	56	3	0	2	Below Average	3
4	0	19	3	1	2	Average	3
2	1	45	3	1	4	Average	4
2	1	26	3	1	4	Above average	2
1	1	36	3	1	3	Average	2
3	0	39	3	1	4	Average	2
3	1	59	3	1	2	Far below average	3
2	1	37	3	1	3	Average	5
4	1	33	3	0	4	Far below average	5
4	1	38	3	1	4	Average	2
2	1	49	3	0	4	Below Average	2
1	0	39	3	1	4	Below Average	2
1	1	72	3	1	4	Average	1
4	1	35	3	1	4	Average	2
2	1	26	3	1	4	Above average	2
1	1	22	3	1	4	Far below average	5
3	1	63	3	1	2	Below Average	3
2	1	24	3	1	4	Average	2
4	1	22	3	1	3	Average	1
3	0	40	3	0	4	Average	2
4	0	49	3	1	3	Average	2
1	0	19	3	1	2	Far below average	2
3	1	35	3	0	2	Far below average	5
2	1	40	3	1	4	Average	4
2	1	44	3	0	4	Below Average	3
3	1	39	3	1	3	Average	2
2	1	42	3	0	4	Average	2
3	1	41	3	1	4	Above average	1
2	1	25	3	0	4	Below Average	3
3	1	34	3	0	4	Average	1
4	1	50	3	1	3	Average	2
2	1	74	3	1	4	Average	1
4	0	39	3	0	4	Below Average	4
1	0	41	3	1	4	Below Average	3
4	0	29	3	0	1	Below Average	3
4	1	25	3	0	4	Above average	3
4	1	44	3	0	3	Below Average	4
1	1	21	3	0	3	Below Average	3
4	1	31	3	0	4	Average	1
2	1	46	3	0	3	Below Average	4
1	1	61	3	1	2	Far below average	1
2	1	50	3	1	4	Above average	2
1	0	59	3	1	4	Average	1
4	1	35	3	1	4	Below Average	3
3	0	52	3	0	3	Far below average	3
1	1	25	3	1	4	Below Average	2
1	0	51	3	0	3	Below Average	2
2	1	30	3	0	4	Average	3
4	1	34	3	1	4	Average	2
2	1	19	3	1	3	Above average	1
3	0	54	3	0	3	Average	2
3	0	30	3	1	3	Below Average	4
4	1	37	3	1	4	Average	2
2	1	22	3	0	3	Below Average	4
1	1	62	3	0	4	Below Average	2
1	1	46	3	0	2	Average	2
4	1	46	3	1	4	Average	3
3	1	71	3	1	4	Average	3
2	1	29	3	1	4	Average	2
3	1	33	3	1	4	Average	3
3	0	54	3	0	4	Below Average	4
3	1	28	3	1	4	Above average	2
1	1	34	3	1	4	Far below average	5
4	1	51	3	1	4	Above average	1
3	1	28	3	1	4	Average	3
2	1	44	3	0	4	Below Average	2
1	1	26	3	1	4	Below Average	2
4	1	38	3	1	3	Below Average	1
3	1	32	3	1	4	Average	2
4	0	29	3	0	4	Below Average	4
1	1	72	3	1	4	Average	1
1	1	39	3	1	4	Average	1
2	1	32	3	0	4	Average	2
2	1	37	3	0	4	Below Average	5
3	1	41	3	0	4	Average	3
3	1	64	3	0	4	Below Average	5
2	0	26	3	1	3	Below Average	2
4	1	31	3	0	4	Average	2
1	1	31	3	0	4	Above average	1
3	0	64	3	0	4	Below Average	3
4	1	22	3	0	3	Average	2
3	1	56	3	0	3	Far below average	4
3	1	30	3	0	4	Average	3
2	0	22	3	0	2	Below Average	2
1	1	28	3	0	4	Below Average	2
2	1	73	3	1	2	Far below average	1
4	1	44	3	0	4	Below Average	4
2	0	33	3	0	3	Below Average	4
4	1	42	3	0	4	Above average	1
4	1	39	3	0	4	Below Average	5
1	1	27	3	0	3	Below Average	5
2	0	52	3	0	4	Below Average	5
3	1	28	3	0	3	Average	2
1	0	20	3	1	3	Above average	3
1	1	39	3	0	4	Below Average	2
3	1	28	3	0	4	Below Average	3
2	1	35	3	1	3	Far below average	5
3	1	30	3	1	4	Average	3
2	1	27	3	0	4	Far below average	4
4	1	49	3	0	4	Far below average	4
1	0	41	3	0	3	Below Average	3
3	1	53	3	1	4	Far below average	2
4	0	39	3	0	2	Far below average	5
2	0	59	3	1	3	Below Average	2
4	1	31	3	0	4	Average	2
1	1	61	3	1	2	Far below average	5
4	1	32	3	0	4	Below Average	3
1	0	34	3	0	4	Average	3
2	1	18	3	1	2	Above average	2
2	1	21	3	1	4	Below Average	4
3	1	26	3	1	4	Far below average	4
4	1	32	3	1	4	Average	3
1	1	30	3	1	4	Average	1
4	1	34	3	0	2	Average	4
3	1	42	3	1	2	Below Average	3
2	1	62	3	0	4	Below Average	3
1	0	47	3	0	3	Far below average	5
3	1	26	3	1	4	Below Average	2
1	1	65	3	0	4	Average	2
1	0	44	3	1	2	Above average	1
4	0	21	3	0	3	Average	3
3	1	44	3	0	4	Average	4
4	1	34	3	0	2	Below Average	3
2	1	34	3	1	2	Far below average	4
1	0	27	3	0	3	Below Average	3
2	1	55	3	0	4	Below Average	2
2	0	21	3	1	3	Below Average	2
4	0	29	3	0	3	Below Average	2
1	0	41	3	0	4	Below Average	2
1	1	23	3	0	4	Below Average	4
3	1	33	3	0	4	Above average	2
2	1	39	3	1	4	Average	2
2	1	48	3	1	4	Below Average	2
4	1	27	3	0	2	Far below average	3
4	1	55	3	0	4	Below Average	4
2	1	22	3	1	3	Below Average	3
3	0	38	3	1	2	Far below average	2
3	1	36	3	1	3	Below Average	2
1	0	44	3	1	4	Above average	3
3	1	37	3	1	3	Below Average	4
3	1	31	3	1	4	Average	1
4	0	59	3	0	4	Below Average	2
1	0	29	3	1	3	Below Average	2
2	1	26	3	0	4	Below Average	3
2	1	31	3	0	4	Average	3
1	1	38	3	0	3	Average	4
3	1	67	3	0	4	Far below average	4
1	1	22	3	0	3	Average	1
3	1	41	3	0	4	Below Average	3
4	1	35	3	1	4	Average	3
4	0	36	3	1	2	Average	2
2	1	51	3	0	3	Average	4
1	1	33	3	1	4	Far below average	1
4	1	44	3	0	4	Average	2
2	1	44	3	1	2	Average	3
4	1	33	3	0	3	Below Average	3
3	0	69	3	0	3	Below Average	2
2	1	69	3	1	4	Above average	1
3	1	30	3	0	2	Average	4
1	1	31	3	0	4	Average	1
1	1	20	3	0	3	Below Average	3
2	1	31	3	0	4	Above average	2
1	0	44	3	1	4	Far below average	5
3	1	39	3	0	4	Below Average	5
3	1	30	3	1	3	Below Average	3
4	0	39	3	0	4	Average	2
4	0	32	3	0	4	Far below average	4
2	1	35	3	0	3	Below Average	4
2	1	45	3	1	3	Below Average	2
1	0	77	3	1	3	Average	1
3	1	24	3	1	4	Average	2
3	1	66	3	0	2	Average	2
4	1	31	3	0	2	Average	5
1	1	51	3	0	4	Below Average	4
1	1	53	3	0	4	Average	3
4	0	73	3	0	3	Far below average	2
4	0	28	3	0	4	Below Average	3
3	1	35	3	0	4	Below Average	3
3	1	23	3	0	3	Far below average	3
2	1	25	3	0	4	Below Average	4
2	1	41	3	1	4	Average	1
1	0	60	3	1	2	Far below average	3
4	0	55	3	0	3	Below Average	5
2	0	29	3	0	4	Average	2
1	0	59	3	0	2	Average	3
2	1	36	3	0	4	Average	3
2	1	35	3	1	3	Below Average	4
1	1	36	3	1	4	Average	2
1	1	21	3	1	3	Average	3
3	1	27	3	1	2	Below Average	5
4	0	32	3	1	4	Below Average	5
4	1	69	3	0	3	Below Average	2
3	0	21	3	0	3	Below Average	4
2	1	24	3	0	4	Below Average	4
1	1	31	3	1	1	Far below average	5
3	1	24	3	0	3	Below Average	3
4	0	25	3	0	4	Below Average	4
4	1	42	3	1	4	Average	5
1	1	28	3	1	4	Far below average	3
2	1	59	3	1	2	Far below average	5
3	1	37	3	0	4	Far below average	2
4	0	30	3	0	2	Far below average	5
2	0	51	3	0	3	Below Average	4
1	1	31	3	1	4	Far below average	3
3	0	27	3	1	3	Far below average	4
2	0	52	3	1	4	Average	1
3	0	22	3	1	4	Above average	1
2	0	37	3	0	2	Below Average	4
1	1	34	3	1	4	Average	2
4	0	31	3	1	3	Average	2
1	1	26	3	0	4	Average	4
3	1	36	3	0	3	Below Average	5
1	0	60	3	0	4	Average	2
4	1	23	3	1	4	Average	2
1	1	39	3	0	4	Above average	1
4	0	65	3	1	3	Far below average	1
2	1	65	3	0	2	Below Average	2
3	1	53	3	1	4	Average	2
2	1	50	3	1	4	Below Average	4
3	1	20	3	0	3	Average	4
2	0	54	3	0	3	Average	2
2	1	21	3	1	3	Far below average	4
4	0	45	3	0	4	Far below average	5
4	1	26	3	0	3	Below Average	5
1	1	41	3	1	4	Average	2
3	1	22	3	1	3	Above average	3
3	1	63	3	0	2	Below Average	2
4	1	21	3	0	4	Below Average	2
2	1	33	3	0	4	Average	3
1	1	65	3	0	2	Below Average	4
1	1	24	3	1	4	Above average	1
2	1	52	3	0	4	Below Average	4
3	0	70	3	1	3	Below Average	4
4	1	26	3	0	4	Below Average	4
4	1	57	3	0	4	Below Average	1
1	1	23	3	1	4	Average	3
4	1	69	3	0	4	Average	2
2	1	56	3	1	4	Average	2
2	0	20	3	0	3	Average	4
1	0	30	3	0	2	Average	3
3	1	25	3	0	3	Below Average	5
3	1	36	3	1	3	Above average	1
4	0	57	3	0	3	Far below average	4
3	1	31	3	0	4	Below Average	4
1	0	23	3	1	4	Above average	2
4	1	30	3	0	3	Below Average	5
1	0	30	3	0	3	Below Average	3
3	1	19	3	0	3	Below Average	4
2	1	45	3	1	4	Far below average	4
2	1	44	3	0	3	Far below average	5
1	1	21	3	1	3	Above average	3
4	1	25	3	0	2	Average	4
4	1	39	3	0	3	Below Average	3
2	1	54	3	0	4	Average	3
1	1	32	3	0	3	Below Average	3
3	1	27	3	1	3	Below Average	5
2	1	31	3	1	4	Below Average	3
3	1	42	3	0	4	Below Average	3
3	1	28	3	0	3	Far below average	4
1	1	58	3	1	2	Average	1
4	1	31	3	0	4	Average	3
2	1	39	3	0	4	Below Average	4
1	1	23	3	1	3	Below Average	3
4	1	62	3	0	2	Average	1
1	0	36	3	1	3	Far below average	1
4	0	39	3	1	4	Below Average	3
2	1	36	3	0	2	Far below average	4
3	0	48	3	0	4	Far below average	5
3	1	33	3	0	4	Average	2
3	1	45	3	1	4	Below Average	3
4	1	66	3	0	4	Far below average	4
1	0	58	3	0	3	Below Average	4
4	1	26	3	0	2	Average	2
3	1	31	3	1	4	Average	2
2	0	32	3	0	3	Average	2
2	0	31	3	1	4	Below Average	1
2	1	32	3	0	4	Above average	2
1	1	29	3	0	4	Below Average	4
1	1	49	3	1	3	Average	3
2	1	30	3	0	3	Average	3
4	1	73	3	1	3	Below Average	1
3	1	36	3	1	4	Average	2
3	1	52	3	0	4	Average	4
2	1	19	3	0	2	Below Average	2
4	0	25	3	1	3	Below Average	4
2	1	54	3	0	3	Average	3
4	1	32	3	1	3	Below Average	3
1	1	31	3	1	4	Below Average	2
3	0	25	3	0	4	Average	4
4	0	55	3	0	4	Average	3
1	1	30	3	1	4	Average	3
3	1	33	3	1	4	Average	3
1	1	55	3	0	4	Below Average	4
3	1	43	3	1	2	Average	2
2	1	39	3	0	4	Average	2
2	1	30	3	1	3	Average	2
1	1	25	3	1	4	Below Average	3
1	1	25	3	1	3	Below Average	4
4	0	25	3	0	3	Below Average	4
4	1	36	3	1	4	Average	3
3	1	47	3	0	4	Above average	4
2	1	36	3	1	4	Below Average	2
3	1	30	3	1	3	Far below average	5
4	1	66	3	0	4	Average	2
2	1	19	3	1	3	Far below average	4
4	1	24	3	0	3	Below Average	4
3	1	30	3	1	3	Average	4
1	0	33	3	0	4	Average	2
1	1	22	3	0	3	Below Average	1
2	1	25	3	0	2	Far below average	2
3	0	55	3	0	3	Average	1
4	0	23	3	1	2	Below Average	3
2	1	19	3	1	2	Average	2
3	1	64	3	0	4	Far below average	4
1	1	67	3	0	4	Average	2
4	0	21	3	1	3	Far below average	2
1	1	29	3	1	4	Below Average	4
4	1	23	3	0	4	Average	3
1	1	35	3	0	4	Average	3
3	1	39	3	0	4	Above average	2
1	1	74	3	1	3	Average	1
4	1	51	3	1	4	Below Average	2
4	0	53	3	0	3	Below Average	2
2	1	44	3	1	4	Average	2
3	1	23	3	1	4	Below Average	3
1	1	38	3	1	4	Average	4
3	1	19	3	1	3	Far above average	1
3	1	69	3	1	4	Below Average	2
4	1	27	3	0	4	Average	4
1	1	25	3	1	4	Average	3
3	1	45	3	0	4	Far below average	2
1	1	45	3	1	4	Far below average	5
1	1	62	3	1	4	Above average	1
4	1	56	3	0	2	Below Average	2
4	1	38	3	1	4	Average	1
2	1	38	3	1	4	Below Average	4
3	1	27	3	1	2	Average	2
1	0	21	3	0	3	Above average	2
3	0	23	3	0	4	Above average	2
4	0	29	3	0	2	Average	2
2	1	28	3	1	4	Below Average	1
1	1	58	3	0	4	Average	2
2	1	70	3	1	4	Below Average	3
4	1	39	3	1	4	Average	2
4	1	42	3	1	3	Far below average	3
3	1	30	3	0	4	Below Average	3
3	1	41	3	0	4	Above average	3
4	1	33	3	1	4	Below Average	2
4	1	37	3	1	3	Far below average	2
3	1	37	3	1	4	Average	2
1	0	18	3	1	1	Below Average	2
4	1	21	3	0	3	Average	2
3	0	30	3	1	3	Far below average	3
2	0	39	3	0	4	Above average	4
3	1	37	3	1	4	Average	2
1	1	40	3	1	3	Average	1
2	1	21	3	1	2	Below Average	5
1	1	72	3	1	4	Average	2
2	1	33	3	0	3	Above average	2
2	1	42	3	1	4	Below Average	2
2	1	35	3	0	4	Below Average	2
1	0	20	3	1	3	Below Average	1
4	0	60	3	0	3	Average	3
4	1	69	3	0	4	Below Average	3
2	0	30	3	1	3	Below Average	4
3	1	31	3	0	4	Below Average	2
3	1	64	3	0	4	Average	1
1	0	34	3	0	2	Far below average	3
1	0	56	3	1	3	Below Average	2
3	1	45	3	1	3	Below Average	4
4	1	25	3	0	4	Below Average	2
2	1	35	3	1	2	Far below average	5
1	1	21	3	1	3	Below Average	3
1	1	33	3	1	4	Far below average	5
4	1	32	3	1	2	Average	2
1	1	61	3	0	4	Below Average	2
2	1	63	3	0	3	Far below average	3
3	0	50	3	1	4	Average	2
4	1	33	3	1	4	Average	2
1	0	21	3	0	3	Below Average	1
3	1	62	3	0	4	Below Average	3
3	1	21	3	1	2	Far below average	1
2	1	23	3	0	4	Below Average	3
4	1	51	3	1	4	Below Average	5
2	1	54	3	1	4	Below Average	3
1	1	27	3	0	4	Average	4
4	1	40	3	0	2	Below Average	3
4	1	72	3	1	4	Above average	1
1	0	38	3	1	3	Below Average	2
1	1	47	3	0	3	Average	2
3	0	45	3	1	4	Average	1
3	0	23	3	0	3	Average	3
4	1	39	3	1	4	Below Average	3
1	0	56	3	0	2	Below Average	3
4	0	19	3	1	2	Average	3
2	1	45	3	1	4	Average	4
2	1	26	3	1	4	Above average	2
1	1	36	3	1	3	Average	2
3	0	39	3	1	4	Average	2
3	1	59	3	1	2	Far below average	3
2	1	37	3	1	3	Average	5
4	1	33	3	0	4	Far below average	5
4	1	38	3	1	4	Average	2
2	1	49	3	0	4	Below Average	2
1	0	39	3	1	4	Below Average	2
1	1	72	3	1	4	Average	1
4	1	35	3	1	4	Average	2
2	1	26	3	1	4	Above average	2
1	1	22	3	1	4	Far below average	5
3	1	63	3	1	2	Below Average	3
2	1	24	3	1	4	Average	2
4	1	22	3	1	3	Average	1
3	0	40	3	0	4	Average	2
4	0	49	3	1	3	Average	2
1	0	19	3	1	2	Far below average	2
[truncated: 291 more rows]

## Sheet: labels
arm	1 if control condition, 2 if $1,000 financial incentive, 3 if $200 incentive, 4 if educational info
outcome	1 if want to vaccinate, 0 otherwise
age	in years
raceeth	1 if Latinx/Hispanic, 2 if non-Latinx/Hispanic Black, 3 if non-Latinx/Hispanic white
gender	1 if male
education	1 if less than high school, 2 if high school grad/GED, 3 if some college, 4 if college graduate
income	see labels
financialsituation	1 if not at all stressed, 2 if a little stressed, 3 if somewhat stressed, 4 if very stressed, 5 if extremely stressed
